# Supplementary material for: Bifidobacterium longum P77 and Lactiplantibacillus plantarum P72 and Their Mix—Live or Heat-Treated—Mitigate Sleeplessness and Depression in Mice: Involvement of Serotonergic and GABAergic Systems
Source: Cells. 2025 Oct 3;14(19):1547. doi: 10.3390/cells14191547 (PMC12523862; doi:10.3390/cells14191547)
Supplement: Supplementary file 1 [file cells-14-01547-s001.zip]

Archive with 1 entries (1 files):
- cells-3825827-supplementary.pdf
